# Supplementary material for: Phlebotomine sand fly fauna characterization and Bartonella bacilliformis DNA detection in Pintomyia (Pifanomyia) robusta at the Ecuador-Peru frontier
Source: PLoS Negl Trop Dis. 2026 May 13;20(5):e0014288. doi: 10.1371/journal.pntd.0014288 (PMC13170852; doi:10.1371/journal.pntd.0014288)
Supplement: S1 Table — (XLSX) [file pntd.0014288.s001.xlsx]

## Sheet: STable 1
Supplementary Table 1. Phlebotomine sand fly species collected and identified in indoor, outdoor, and forest areas in five sites in southern Ecuador during 2015-2017.
Species	El Colorado			Damas			Isimanchi		Pucapamba		Chito-Juntas
	Indoor	Outdoor	Forest	Indoor	Outdoor	Forest	Indoor	Outdoor	Indoor	Outdoor	Forest
Lu. (Hel.) castanea											1
Lu. (Hel.) hartmanni		1			4
Lu. (Trl.) gomezi	32	1	2	1	3	1
Mg. (Bla.) gorbitzi				7	6	2
Ny. trapidoi	4	2		12	58	1
Pa. (For.) aragaoi		1
Pa. (For.) barrettoi majuscula		2
Pa. (Psa). abonnenci				5
Pa. (Psa.) shannoni					1	1
Pa. (Psa.) undulata	1
Pi. (Pif.) maranonensis							1	1	1		3
Pi. (Pif.) robusta							9	2	6	23	147
Pi. (Pif.) serrana					2
Pr. dysponeta		1	55	1	12	1
Pressatia spp.		73	38	2	12	6
Ps. amazonensis		1		1	1
Total	37	82	95	29	99	12	10	3	7	23	151
%	17.3	38.3	44.39	20.7	70.7	8.6	76.9	23.1	23.3	76.7	100
