# Supplementary material for: Phlebotomine sand fly fauna characterization and Bartonella bacilliformis DNA detection in Pintomyia (Pifanomyia) robusta at the Ecuador-Peru frontier
Source: PLoS Negl Trop Dis. 2026 May 13;20(5):e0014288. doi: 10.1371/journal.pntd.0014288 (PMC13170852; doi:10.1371/journal.pntd.0014288)
Supplement: S2 Table — (XLSX) [file pntd.0014288.s002.xlsx]

## Sheet: STable 2
Supplementary Table 2. Phlebotomine sand fly species collected and identified by collection trap and sex from five sites in southern Ecuador in 2015-2017.
Species	CDC		P. Human Bait		Mosquito Magnet		Total		Grand	%	SISA
	F	M	F	M	F	M	F	M	Total
Pi. (Pif.) robusta	10	7	147		23		180	7	187	34.1	0.908
Ny. trapidoi	40	15			17	5	57	20	77	14.1	0.598
Pi. (Pif.) maranonensis	3		3				6		6	1.1	0.459
Lu. (Hel.) hartmanni	3				2		5		5	0.9	0.437
Pressatia spp.	128	3					128	3	131	23.9	0.333
Pr. dysponeta	56	14					56	14	70	12.8	0.31
Lu. (Hel.) castanea			1				1		1	0.2	0.287
Lu. (Trl.) gomezi	39	1					39	1	40	7.3	0.264
Mg. (Bla.) gorbitzi		15						15	15	2.7	0.218
Pa. (Psa). abonnenci	5						5		5	0.9	0.195
Ps. amazonensis	3						3		3	0.6	0.149
Pa. (Psa.) shannoni	1	1					1	1	2	0.4	0.081
Pa. (For.) barrettoi majuscula	2						2		2	0.4	0.081
Pi. (Pif.) serrana	2						2		2	0.4	0.081
Pa. (For.) aragaoi	1						1		1	0.2	0.023
Pa. (Psa.) undulata	1						1		1	0.2	0.023
Total	294	56	151		42	5	487	61	548	100
Percentage	0.639		0.276		0.086
