# Supplementary material for: Phlebotomine sand fly fauna characterization and Bartonella bacilliformis DNA detection in Pintomyia (Pifanomyia) robusta at the Ecuador-Peru frontier
Source: PLoS Negl Trop Dis. 2026 May 13;20(5):e0014288. doi: 10.1371/journal.pntd.0014288 (PMC13170852; doi:10.1371/journal.pntd.0014288)
Supplement: S3 Table — (XLSX) [file pntd.0014288.s003.xlsx]

## Sheet: STable 3
Supplementary Table 3. Phlebotomine sand fly species collected per hour/trap from five sites in southern Ecuador in 2015-2017.
Species	CDC		P. Human Bait		Mosquito Magnet		Total
	F	M	F	M	F	M	F	M
Lu. (Hel.) castanea					0.125	0	0.125	0
Lu. (Hel.) hartmanni	0.125	0	0.166667	0			0.138889	0
Lu. (Trl.) gomezi	0.295455	0.0833333					0.295455	0.0833333
Mg. (Bla.) gorbitzi	0	1.25					0	1.25
Ny. trapidoi	0.191176	1.25	0.472222	0.416667			0.233333	1.66667
Pa. (For.) aragaoi	0.0833333	0					0.0833333	0
Pa. (For.) barrettoi majuscula	0.0833333	0					0.0833333	0
Pa. (Psa). abonnenci	0.208333	0					0.208333	0
Pa. (Psa.) shannoni	0.0416667	0.0833333					0.0416667	0.0833333
Pa. (Psa.) undulata	0.0833333	0					0.0833333	0
Pi. (Pif.) maranonensis	0.0833333	0			0.375	0	0.15625	0
Pi. (Pif.) robusta	0.166667	0.583333	0.638889	0	6.125	0	1.92045	0.583333
Pi. (Pif.) serrana	0.0833333	0					0.0833333	0
Pr. dysponeta	0.518519	1.16667					0.518519	1.16667
Pressatia spp.	0.671875	0.25					0.671875	0.25
Ps. amazonensis	0.0833333	0					0.0833333	0
Average sand fly/hour/trap	0.181246	0.311111	0.425926	0.138889	2.20833	0	0.295403	0.317708
