# Supplementary material for: Phlebotomine sand fly fauna characterization and Bartonella bacilliformis DNA detection in Pintomyia (Pifanomyia) robusta at the Ecuador-Peru frontier
Source: PLoS Negl Trop Dis. 2026 May 13;20(5):e0014288. doi: 10.1371/journal.pntd.0014288 (PMC13170852; doi:10.1371/journal.pntd.0014288)
Supplement: S4 Table — (XLSX) [file pntd.0014288.s004.xlsx]

## Sheet: STable 4
Supplementary Table 4. Phlebotomine sand fly species collected and identified indoors and outdoors in four sites in northern Peru during 2015-2016.
Species	Namballe		Canchaque		Lalaquiz		Suyo
	Indoor	Outdoor	Indoor	Outdoor	Indoor	Outdoor	Indoor	Outdoor
Pi. (Pif.) species group Verrucarum			1
Lu. (Lutzomyia) spp.							1
Mi. (Micropygomyia) spp.			46	258	2	63
Lu. (Hel.) ayacuchensis			28	122		7
Lu. (Hel.) castanea	13	393		1		15
Mi. (Mic.) cayennensis cayennensis			9	39		17	32	2
Lu. (Trl.) gomezi				6		2	1
Pi. (Pif.) maranonensis	85	396				1
Ps. panamensis						4
Pi. (Pif.) robusta	438	528	1	8	4	10
Ev. (Bar.) sallesi			23	8	2	1	2
Pa. (Psa.) shannoni			13	87	1	28
Pi. (Pif.) verrucarum						1
Warileya lumbrerasi			8		1	3
Total	536	1317	129	529	10	152	36	2
%	28.9	71.1	19.6	80.4	6.2	93.8	94.7	5.3
