# Supplementary material for: Phlebotomine sand fly fauna characterization and Bartonella bacilliformis DNA detection in Pintomyia (Pifanomyia) robusta at the Ecuador-Peru frontier
Source: PLoS Negl Trop Dis. 2026 May 13;20(5):e0014288. doi: 10.1371/journal.pntd.0014288 (PMC13170852; doi:10.1371/journal.pntd.0014288)
Supplement: S5 Table — (XLSX) [file pntd.0014288.s005.xlsx]

## Sheet: STable 5
Supplementary Table 5. Phlebotomine sand fly species collected and identified by collection trap and sex from four sites in northern Peru in 2015-2016.
Species	CDC		CDC Blue LED		UV		Mosquito Magnet		Shannon		Resting		Total		Grand	%	SISA
	F	M	F	M	F	M	F	M	F	M	F	M	F	M	Total
Pi. (Pif.) robusta	296	103	66	15	0	1	296	205	1	1	0	5	659	330	989	36.5	0.84
Lu. (Hel.) castanea	21	18	23	19	3	12	233	77	10	4	0	2	290	132	422	15.6	0.8
Pi. (Pif.) maranonensis	84	100	53	49	25	6	140	18	7				309	173	482	17.8	0.767
Mi. (Micropygomyia) spp.	61	44	23	10	2		1	4	1	6	25	192	113	256	369	13.6	0.673
Pa. (Psa.) shannoni	14	5	1	4	1		61	6	1	16	4	16	82	47	129	4.8	0.673
Mi. (Mic.) cayennensis cayennensis	26	16	2	3			0	1	1		23	27	52	47	99	3.7	0.587
Lu. (Hel.) ayacuchensis	24	2	14	1	1		107	1			5	2	151	6	157	5.8	0.567
Ev. (Bar.) sallesi	16	11	5	1							2	1	23	13	36	1.3	0.287
Lu. (Trl.) gomezi	1	1	1	2			1	3					3	6	9	0.3	0.167
Warileya lumbrerasi	2	1	9										11	1	12	0.4	0.147
Ps. panamensis	3	1											3	1	4	0.2	0.06
Pi. (Pif.) verrucarum			0	1									0	1	1	0	0.033
Pi. (Pif.) species group Verrucarum	1												1		1	0	0.013
Lu. (Lutzomyia) spp.	1												1		1	0	0.013
Total	550	302	197	105	32	19	839	315	21	27	59	245	1698	1013	2711	100
Percentage	0.314		0.111		0.012		0.426		0.018		0.112
