# Supplementary material for: Phlebotomine sand fly fauna characterization and Bartonella bacilliformis DNA detection in Pintomyia (Pifanomyia) robusta at the Ecuador-Peru frontier
Source: PLoS Negl Trop Dis. 2026 May 13;20(5):e0014288. doi: 10.1371/journal.pntd.0014288 (PMC13170852; doi:10.1371/journal.pntd.0014288)
Supplement: S6 Table — (XLSX) [file pntd.0014288.s006.xlsx]

## Sheet: STable 6
Supplementary Table 6. Phlebotomine sand fly species collected per hour/trap from four sites in northern Peru in 2015-2016.
Species	CDC		CDC Blue LED		UV		Mosquito Magnet		Shannon		Resting		Total
	F	M	F	M	F	M	F	M	F	M	F	M	F	M
Ev. (Bar.) sallesi	0.148148	0.916667	0.0833333	0.0833333							0.333333	0.5	0.161765	1.5
Lu. (Hel.) ayacuchensis	0.117647	0.166667	0.166667	0.0833333	0.0833333	0	1.27381	0.0833333			0.625	1	0.407407	1.33333
Lu. (Hel.) castanea	0.0875	1.5	0.0912698	1.58333	0.0625	1	1.29444	6.41667	0.333333	0.666667	0	0.333333	0.378788	11.5
Lu. (Lutzomyia) spp.	0.0833333	0											0.0833333	0
Lu. (Trl.) gomezi	0.0416667	0.0833333	0.0277778	0.166667			0.0277778	0.25					0.03125	0.5
Mi. (Mic.) cayennensis cayennensis	0.0984848	1.33333	0.0416667	0.25			0	0.0833333	0.166667	0	1.3	11.8333	0.272727	13.5
Mi. (Micropygomyia) spp.	0.130342	3.66667	0.119792	0.833333	0.166667	0	0.0277778	0.333333	0.166667	1	3.125	96	0.311198	101.833
Pa. (Psa.) shannoni	0.0833333	0.416667	0.0166667	0.333333	0.0833333	0	0.508333	0.5	0.166667	2.66667	0.5	8	0.245238	11.9167
Pi. (Pif.) maranonensis	0.155556	8.33333	0.176667	4.08333	0.694444	0.5	0.972222	1.5	0.388889	0			0.299242	14.4167
Pi. (Pif.) robusta	0.362745	8.58333	0.275	1.25	0	0.0833333	1.54167	17.0833	0.0833333	0.166667	0	1.5	0.5	28.6667
Pi. (Pif.) species group Verrucarum	0.0833333	0											0.0833333	0
Pi. (Pif.) verrucarum			0	0.0833333									0	0.0833333
Ps. panamensis	0.0625	0.0833333											0.0625	0.0833333
Warileya lumbrerasi	0.0555556	0.0833333	0.107143	0									0.0916667	0.0833333
Average sand fly/hour/trap	0.116165	1.9359	0.100544	0.795455	0.181713	0.263889	0.705754	3.28125	0.217593	0.75	0.840476	17.0238	0.209175	13.244
