# Supplementary material for: Phlebotomine sand fly fauna characterization and Bartonella bacilliformis DNA detection in Pintomyia (Pifanomyia) robusta at the Ecuador-Peru frontier
Source: PLoS Negl Trop Dis. 2026 May 13;20(5):e0014288. doi: 10.1371/journal.pntd.0014288 (PMC13170852; doi:10.1371/journal.pntd.0014288)
Supplement: S7 Table — (XLSX) [file pntd.0014288.s007.xlsx]

## Sheet: STable 7
Supplementary Table 7. GenBank accession numbers for all bacterial taxa used in the phylogenetic analyses.
Taxon	Isolate/Strain/Clone	gltA accession	ITS accession	nuoG accession	Source/Host	Location	Reference	Note
Bartonella acomydis	JCM-17706	NZ_BAABIY010000030	BAABIY010000088	NZ_BAABIY010000002	Acomys russatus	Japan
Bartonella alsatica	IBS382T	NZ_CACVBB010000003	NZ_CACVBB010000003	NZ_CACVBB010000003	Oryctolagus cuniculus	France
Bartonella ancashensis	20.00	NZ_CP010401	BAABJA010000026	NZ_CP010401	Homo sapiens	Peru
Bartonella ancashensis	20.60	KC886736	KC886740		Homo sapiens	Peru
Bartonella ancashensis	41.60	KP720645	KP720651		Homo sapiens	Peru
Bartonella ancashensis	CO20	KC178618			Homo sapiens	Peru
Bartonella ancashensis	UPCH_A07	NZ_CP180576	NZ_CP180576	NZ_CP180576	Homo sapiens	Peru
Bartonella apihabitans	BBC0244	NZ_CP015821	NZ_CP015821	NZ_CP015821	Apis mellifera	Switzerland
Bartonella apis	PEB0122	LXYU01000004	LXYU01000001	LXYU01000004	Apis mellifera	USA
Bartonella bacilliformis	Cond044	NZ_KL503800	NZ_KL503799	NZ_KL503800	Homo sapiens	Peru
Bartonella bacilliformis	EC01	DQ179109	DQ179107		Homo sapiens	Ecuador
Bartonella bacilliformis	HeidiMejia	NZ_KK097685	NZ_KK097688_NZ_KK097687	NZ_KK097685	Homo sapiens	Peru
Bartonella bacilliformis	KC583	NC_008783	NC_008783	NC_008783	Homo sapiens	Peru
Bartonella bacilliformis	Ver097	NZ_KL503803	ASIV01000003	NZ_KL503804	Homo sapiens	Peru
Bartonella birtlesii	IBS325	NZ_CM001557	NZ_CM001557	NZ_CM001557	Apodemus sylvaticus	UK
Bartonella bovis	91-4	NZ_CM001844	NZ_CM001844	NZ_CM001844	Bos taurus	France
Bartonella callosciuri	DSM 28538	NZ_JACHIM010000005	JACHIM010000016	NZ_JACHIM010000001	Callosciurus notatus	Japan
Bartonella capreoli	DSM 21569	NZ_CADDZX010000002	ASIV01000003	NZ_CADDZX010000004	Capreolus capreolus	France
Bartonella choladocola	W8125	NZ_CP015625	NZ_CP015625	NZ_CP015625	Apis mellifera	Switzerland
Bartonella chomelii	Ru15	KM215690	KM215717	KM215699	Bos taurus	Spain
Bartonella clarridgeiae	73	NC_014932	NC_014932	NC_014932	Homo sapiens	USA
Bartonella doshiae	NCTC 12862	NZ_JH725094	UFTF01000001	NZ_JH725094	Microtus agrestis	UK
Bartonella elizabethae	F9251	NZ_JH725033	JADB01000006	NZ_JH725033	Homo sapiens	USA
Bartonella florencae	R4	NZ_HE997451	CALU01000057	NZ_HE997451	Crocidura russula	France
Bartonella fuyuanensis	DSM 100694	NZ_JACIFE010000010	JACIFE010000029	NZ_JACIFE010000004	Apodemus agrarius	China
Bartonella gabonensis	669	NZ_CAHOYM010000025	NZ_CAHOYM010000049	NZ_CAHOYM010000010	Lophuromys sp.	Gabon
Bartonella gliris	Bgli02	NZ_CP123962	NZ_CP123962	NZ_CP123962	Glis glis	Czech Republic
Bartonella grahamii	as4aup	NC_012846	NC_012846	NC_012846	Apodemus sylvaticus	Sweden
Bartonella harrusi	117A	CP101114	CP101114	CP101114	Thylamys macrura	Brazil
Bartonella heixiaziensis	RE21	CP176404	CP176404	CP176404	Myodes rutilus	China
Bartonella henselae	Houston-1	NC_005956	LRIJ02000001	NC_005956	Felis catus	USA
Bartonella jaculi	JCM 17712	NZ_BAABIZ010000014	BAABIZ010000041	NZ_BAABIZ010000006	Jaculus orientalis	Japan
Bartonella japonica	DSM 23650	NZ_JBEPLT010000008	JBEPLT010000023	NZ_JBEPLT010000005	Apodemus argenteus	Japan
Bartonella koehlerae	C-29	NZ_KL407334	NZ_KL407334	NZ_KL407334	Felis catus	USA
Bartonella kosoyi	TelAviv	CP031843	CP031843	CP031843	Rattus rattus	Israel
Bartonella krasnovii	B1_2_M1	CP093037	CP093037	CP093037	Synosternus cleopatrae	Israel
Bartonella machadoe	46A	CP087114	CP087114	CP087114	Thrichomys fosteri	Brazil
Bartonella massiliensis	OS09	NZ_CABFVS010000039	NZ_CABFVS010000059	NZ_CABFVS010000025	Ornithodoros sonrai	Senegal
Bartonella mastomydis	008	NZ_LT883138	FYAY01000011	NZ_LT883138	Mastomys erythroleucus	Senegal
Bartonella melophagi	K-2C	NZ_JH725083	NZ_JH725081	NZ_JH725082	Ovis aries	USA
Bartonella pachyuromydis	JCM-17714	NZ_BAABJA010000003	BAABJA010000026	NZ_BAABJA010000013	Pachyuromys duprasi	Japan
Bartonella phoceensis	CIP107707	NZ_CADEAD010000006	CADEAD010000016	NZ_CADEAD010000003	Rattus norvegicus	France
Bartonella queenslandensis	AUST/NH15	NZ_HE998003	CALX01000018	NZ_HE997985	Rattus leucopus	Australia
Bartonella quintana	CO20_0297	NZ_CP076600	NZ_CP076600	NZ_CP076600	Homo sapiens	USA
Bartonella raoultii	94	NZ_CADDYC010000006	JAIFRO010000001	NZ_CADDYC010000115	Mastomys erythroleucus	Senegal
Bartonella rattaustraliani	AUST/NH4	NZ_CALW02000061	CALW02000074	NZ_CALW02000050	Rattus tunneyi	Australia
Bartonella rattimassiliensis	15908	NZ_JH725064	CALY02000061	NZ_JH725064	Rattus norvegicus	France
Bartonella refiksaydamii	RSKK 19006	NZ_LR736294	NZ_LR736327	NZ_LR736292	Crocidura suaveolens	Turkey
Bartonella rochalimae	ATCC BAA-1498	NZ_KL407337	NZ_KL407338	NZ_KL407337	Canis, Urocyon, Vulpes, Mephitis, and Procyon sp.	Peru
Bartonella rondoniensis	clone-1-2	clone 1-2			Eratyrus mucronatus	French Guiana
Bartonella saheliensis	077	NZ_LR607204	CABGUM010000100	CABGUM010000013/CABGUM010000122	Gerbilliscus gambianus	Senegal		nuoG gene sequence split across two accessions
Bartonella schoenbuchensis	L19	NZ_JBCAUK010000001	JBCAUK010000003	NZ_JBCAUK010000001	Lipoptena fortisetosa	Czech Republic
Bartonella schoenbuchensis	L2	CP154603	CP154603	CP154603	Lipoptena fortisetosa	Czech Republic
Bartonella schoenbuchensis	L24	NZ_JBCAUL010000005	JBCAUL010000005	NZ_JBCAUL010000003	Lipoptena fortisetosa	Czech Republic
Bartonella schoenbuchensis	MVT06	HG977196	HG977196	HG977196	Alces, Capreolus, Odocoileus, and Cervus sp.	France
Bartonella schoenbuchensis	R1	NZ_CP019789	NZ_CP019789	NZ_CP019789	Capreolus capreolus	Germany
Bartonella senegalensis	OS02	NZ_HE997540	CALV01000065	NZ_HE997542	Ornithodoros sonrai	Senegal
Bartonella silvatica	DSM 23649	NZ_JBEPLI010000016	JBEPLI010000033	NZ_JBEPLI010000013	Apodemus speciosus	Japan
Bartonella sp.	1-1C	NZ_CP019489	NZ_CP019489	NZ_CP019489	Rattus norvegicus	Taiwan
Bartonella sp.	2-44_PEC	PX648518	PX647837		Pintomyia (Pifanomyia) robusta	Ecuador: Zamora-Chinchipe	new from this study
Bartonella sp.	2-61_PEC	PX648519			Pintomyia (Pifanomyia) robusta	Ecuador: Zamora-Chinchipe	new from this study
Bartonella sp.	2-62_PEC	PX648520			Pintomyia (Pifanomyia) robusta	Ecuador: Zamora-Chinchipe	new from this study
Bartonella sp.	2-65_PEC	PX648521			Pintomyia (Pifanomyia) robusta	Ecuador: Zamora-Chinchipe	new from this study
Bartonella sp.	2-66_PEC	PX648522			Pintomyia (Pifanomyia) robusta	Ecuador: Zamora-Chinchipe	new from this study
Bartonella sp.	2-67_PEC	PX648523			Pintomyia (Pifanomyia) robusta	Ecuador: Zamora-Chinchipe	new from this study
Bartonella sp.	2-68_PEC	PX648524			Pintomyia (Pifanomyia) robusta	Ecuador: Zamora-Chinchipe	new from this study
Bartonella sp.	2-70_PEC	PX648525			Pintomyia (Pifanomyia) robusta	Ecuador: Zamora-Chinchipe	new from this study
Bartonella sp.	220B	NZ_JANHOI010000004	JANHOI010000024	NZ_JANHOI010000007	Peromyscus yucatanicus	Mexico
Bartonella sp.	A18_PEC	PX648526			Pintomyia (Pifanomyia) robusta	Ecuador: Zamora-Chinchipe	new from this study
Bartonella sp.	A39_PEC	PX648527	PX647838	PX648517	Pintomyia (Pifanomyia) robusta	Ecuador: Zamora-Chinchipe	new from this study
Bartonella sp.	AR 15-3	NZ_MUYE01000001	NZ_MUYE01000001	NZ_MUYE01000001	Tamiasciurus hudsonicus	Japan
Bartonella sp.	clone-1		KX420730		Myotis emarginatus	Georgia	Bai et al. DOI: 10.1371/journal.pone.0171175
Bartonella sp.	clone-27		KX420736		Miniopterus schreibersii	Georgia	Bai et al. DOI: 10.1371/journal.pone.0171175
Bartonella sp.	CMT19BQ	OQ343493			Psathyromyia shannoni	Mexico	Martinez-Burgos et al. DOI: 10.1111/mve.12691
Bartonella sp.	CMT21BQ	OQ343495			Dampfomyia beltrani	Mexico	Martinez-Burgos et al. DOI: 10.1111/mve.12691
Bartonella sp.	CMT41BQ	OQ343492			Brumptomyia mesai	Mexico	Martinez-Burgos et al. DOI: 10.1111/mve.12691
Bartonella sp.	CMT48BQ	OQ343491			Psathyromyia shannoni	Mexico	Martinez-Burgos et al. DOI: 10.1111/mve.12691
Bartonella sp.	CMT72BQ	OQ343494			Psathyromyia shannoni	Mexico	Martinez-Burgos et al. DOI: 10.1111/mve.12691
Bartonella sp.	DB5-6	NZ_JH725114	AILT01000052	NZ_JH725119	Sorex araneus	Sweden
Bartonella sp.	JB15	NZ_CP019787	NZ_CP019787	NZ_CP019787	Meles anakuma	Japan
Bartonella sp.	PA1140	PV107118			Psychodopygus davisi	Brazil	Arantes et al. DOI: 10.1016/j.actatropica.2025.107682
Bartonella sp.	PA289	PV101187			Psychodopygus guyanensis	Brazil	Arantes et al. DOI: 10.1016/j.actatropica.2025.107682
Bartonella sp.	PA73	PP421218			Lutzomyia longipalpis	Brazil	Lee et al. DOI: 10.3201/eid3010.240397
Bartonella sp.	PEC15-170	PX648528	PX647839		Pintomyia (Pifanomyia) maranonensis	Peru: Cajamarca	new from this study
Bartonella sp.	PNA12		PV016707		Nyssomyia anduzei	Brazil	Arantes et al. DOI: 10.1016/j.actatropica.2025.107682
Bartonella sp.	PNA142		PV016706		Psychodopygus guyanensis	Brazil	Arantes et al. DOI: 10.1016/j.actatropica.2025.107682
Bartonella sp.	PNA153	PV035849			Psychodopygus llanosmartinsi	Brazil	Arantes et al. DOI: 10.1016/j.actatropica.2025.107682
Bartonella sp.	PNA158	PV035850			Psychodopygus chagasi	Brazil	Arantes et al. DOI: 10.1016/j.actatropica.2025.107682
Bartonella sp.	PNA210			PV091127	Psychodopygus davisi	Brazil	Arantes et al. DOI: 10.1016/j.actatropica.2025.107682
Bartonella sp.	PNA204			PV091128	Trichophoromyia sp.	Brazil	Arantes et al. DOI: 10.1016/j.actatropica.2025.107682
Bartonella sp.	T14-SJ144	PX648529	PX647840		Lutzomyia maranonensis	Peru: Cajamarca	Zorrilla et al. DOI: 10.1371/journal.pntd.0009517
Bartonella sp.	T14-SM011	PX648530	PX647841		Lutzomyia hirsuta hirsuta	Peru: San Martin	Zorrilla et al. DOI: 10.1371/journal.pntd.0009517
Bartonella sp.	T14-SM038	PX648531	PX647842		Lutzomyia nevesi	Peru: San Martin	Zorrilla et al. DOI: 10.1371/journal.pntd.0009517
Bartonella sp.	T14-SM046	PX648532	PX647843		Lutzomyia nevesi	Peru: San Martin	Zorrilla et al. DOI: 10.1371/journal.pntd.0009517
Bartonella sp.	T14-SM047	PX648533	PX647844		Lutzomyia nevesi	Peru: San Martin	Zorrilla et al. DOI: 10.1371/journal.pntd.0009517
Bartonella sp.	T14-SM052	PX648534	PX647845		Lutzomyia sherlocki	Peru: San Martin	Zorrilla et al. DOI: 10.1371/journal.pntd.0009517
Bartonella sp.	T14-SM060	PX648535	PX647846		Lutzomyia nevesi	Peru: San Martin	Zorrilla et al. DOI: 10.1371/journal.pntd.0009517
Bartonella sp.	T14-SM115	PX648536	PX647847		Lutzomyia nevesi	Peru: San Martin	Zorrilla et al. DOI: 10.1371/journal.pntd.0009517
Bartonella sp.	T14-SM119	PX648537			Lutzomyia nevesi	Peru: San Martin	Zorrilla et al. DOI: 10.1371/journal.pntd.0009517
Bartonella sp.	T14-SM120	PX648538			Lutzomyia nevesi	Peru: San Martin	Zorrilla et al. DOI: 10.1371/journal.pntd.0009517
Bartonella sp.	T14-SM122	PX648539	PX647848		Lutzomyia nevesi	Peru: San Martin	Zorrilla et al. DOI: 10.1371/journal.pntd.0009517
Bartonella sp.	T14-SM123	PX648540	PX647849		Lutzomyia nevesi	Peru: San Martin	Zorrilla et al. DOI: 10.1371/journal.pntd.0009517
Bartonella sp.	T14-SM132	PX648541	PX647850		Lutzomyia hirsuta hirsuta	Peru: San Martin	Zorrilla et al. DOI: 10.1371/journal.pntd.0009517
Bartonella sp.	T14-SM145	PX648542	PX647851		Lutzomyia nevesi	Peru: San Martin	Zorrilla et al. DOI: 10.1371/journal.pntd.0009517
Bartonella sp.	T14-SM160	PX648543			Lutzomyia nevesi	Peru: San Martin	Zorrilla et al. DOI: 10.1371/journal.pntd.0009517
Bartonella sp.	T14-SM161	PX648544			Lutzomyia nevesi	Peru: San Martin	Zorrilla et al. DOI: 10.1371/journal.pntd.0009517
Bartonella sp.	TTE-006	PX648547	PX647852		Lutzomyia whitmani	Peru: Madre de Dios	Zorrilla et al. DOI: 10.1371/journal.pntd.0009517
Bartonella sp.	WD12.1	NZ_MUBG01000001	MUBG01000001	NZ_MUBG01000001	Cervus nippon	Japan
Bartonella sp.	WD16.2	CP019781	CP019781	CP019781	Cervus nippon	Japan
Bartonella tamiae	Th239	NZ_JH725147	NZ_JH725147	NZ_JH725147	Homo sapiens	Thailand
Bartonella tamiae	Th307	NZ_JH725021	NZ_JH725021	NZ_JH725021	Homo sapiens	Thailand
Bartonella taylorii	IBS296	CP083444	CP083444	CP083444	Microtus sp.	France
Bartonella tribocorum	BM1374166	NZ_HG969192	NZ_HG969192	NZ_HG969192	Rattus norvegicus	France
Bartonella vinsonii subsp. arupensis	Pm136co	NZ_JH725043	AF312504	NZ_JH725043	Peromyscus maniculatus	USA
Bartonella vinsonii subsp. berkhoffii	Tweed	NZ_KB915632	NZ_KB915634	NZ_KB915634	Canis lupus	USA
Bartonella vinsonii subsp. vinsonii	Baker	NZ_CADEAJ010000003	CADEAJ010000019	NZ_CADEAJ010000008	Vole sp.	Canada
Bartonella washoensis	Sb944nv	NZ_JH725022	NZ_JH725022	NZ_JH725025	Spermophilus beecheyi	USA
Brucella abortus	Biovar-3_Tulya	NZ_DS999886	X95889	NZ_DS999883	outgroup	outgroup
Brucella ovis	ATCC-25840	CP000708	CP000708	CP000708	outgroup	outgroup
Ochrobactrum sp.	MT180101	CP061772	CP061772	CP061772	outgroup	outgroup
